# Supplementary material for: Interaction between Pharmaceutical Drugs and Polymer-Coated Fe3O4 Magnetic Nanoparticles with Langmuir Monolayers as Cellular Membrane Models
Source: Pharmaceutics. 2023 Jan 17;15(2):311. doi: 10.3390/pharmaceutics15020311 (PMC9961141; doi:10.3390/pharmaceutics15020311)
Supplement: Supplementary file 1 [file pharmaceutics-15-00311-s001.zip]

Archive with 1 entries (1 files):
- pharmaceutics-2109372-supplementary.pdf
